# Supplementary material for: The mitochondrial genomes of the Geometroidea (Lepidoptera) and their phylogenetic implications
Source: Ecol Evol. 2023 Feb 9;13(2):e9813. doi: 10.1002/ece3.9813 (PMC9911631; doi:10.1002/ece3.9813)
Supplement: Supplementary file 6 — Table S6. [file ECE3-13-e9813-s002.xlsx]

## Sheet: Sheet1
Annotation and comparison of mitochondrial genome organizations of nine gemetroid mitogenomes sequenced in this study
	Pingasa rufofasciata			Somatina indicataria			Menophra senilis			Amraica recursaria			Ophthalmitis albosignaria			Hydatocapnia marginata			Cotta incongruaria			Lophophelma iterans			Luxiaria mitorrhaphes
	Position	Length (bp)	INC	Position	Length (bp)	INC	Position	Length (bp)	INC	Position	Length (bp)	INC	Position	Length (bp)	INC	Position	Length (bp)	INC	Position	Length (bp)	INC	Position	Length (bp)	INC	Position	Length (bp)	INC
trnM (cat)	1-68	68	0	1-68	68	0	1-68	68	2	1-70	70	0	1-68	68	1	1-68	68	0	1-69	69	1	1-68	68	2	1-67	67	1
trnI (gat)	69-135	67	-3	69-135	67	-3	71-137	67	13	71-137	67	1	70-135	66	-3	69-135	67	1	71-138	68	-3	71-138	68	9	69-134	66	-3
trnQ (ttg)	133-201	69	59	133-200	68	57	151-219	69	51	139-207	69	56	133-201	69	53	137-205	69	59	136-204	69	58	148-216	69	53	132-200	69	52
nad2	261-1274	1014	5	258-1271	1014	28	271-1284	1014	10	264-1277	1014	11	255-1268	1014	9	265-1278	1014	8	263-1276	1014	4	270-1283	1014	9	253-1266	1014	3
trnW (tca)	1280-1347	68	-8	1300-1372	73	-8	1295-1364	70	-8	1289-1359	71	-8	1278-1346	69	-8	1287-1358	72	-8	1281-1352	72	-8	1293-1362	70	-8	1270-1340	71	-8
trnC (gca)	1340-1406	67	11	1365-1430	66	11	1357-1422	66	0	1352-1420	69	1	1339-1404	66	11	1351-1419	69	13	1345-1412	68	13	1355-1422	68	9	1333-1400	68	0
trnY (gta)	1418-1483	66	3	1442-1512	71	14	1423-1488	66	5	1422-1487	66	15	1416-1480	65	11	1433-1498	66	8	1426-1491	66	7	1432-1498	67	19	1401-1465	65	14
cox1	1487-3017	1531	0	1527-3057	1531	0	1494-3024	1531	0	1503-3033	1531	0	1492-3022	1531	0	1507-3037	1531	0	1499-3029	1531	0	1518-3048	1531	0	1480-3010	1531	0
trnL2 (taa)	3018-3084	67	0	3058-3124	67	0	3025-3091	67	0	3034-3100	67	0	3023-3091	69	0	3038-3104	67	0	3030-3096	67	3	3049-3115	67	0	3011-3077	67	0
cox2	3085-3766	682	0	3125-3806	682	0	3092-3773	682	0	3101-3782	682	0	3092-3773	682	0	3105-3786	682	0	3100-3781	682	0	3116-3797	682	0	3078-3759	682	0
trnK (ctt)	3767-3837	71	-1	3807-3877	71	6	3774-3844	71	-1	3783-3853	71	0	3774-3844	71	0	3787-3858	72	-1	3782-3852	71	-1	3798-3868	71	-1	3760-3830	71	-1
trnD (gtc)	3837-3901	65	0	3884-3952	69	9	3844-3910	67	0	3854-3922	69	9	3845-3911	67	9	3858-3927	70	9	3852-3917	66	0	3868-3938	71	0	3830-3897	68	9
atp8	3902-4063	162	-7	3962-4123	162	-7	3911-4075	165	-7	3932-4090	159	-7	3921-4082	162	-7	3937-4095	159	-7	3918-4079	162	-7	3939-4100	162	-7	3907-4065	159	-7
atp6	4057-4734	678	12	4117-4794	678	40	4069-4746	678	6	4084-4761	678	10	4076-4753	678	32	4089-4766	678	18	4073-4750	678	3	4094-4771	678	6	4059-4736	678	8
cox3	4747-5535	789	2	4835-5623	789	2	4753-5541	789	13	4772-5560	789	2	4786-5574	789	7	4785-5573	789	0	4754-5542	789	3	4778-5566	789	2	4745-5533	789	3
trnG (tcc)	5538-5602	65	0	5626-5692	67	0	5555-5621	67	0	5563-5628	66	0	5582-5646	65	0	5574-5638	65	0	5546-5611	66	0	5569-5634	66	0	5537-5602	66	0
nad3	5603-5956	354	0	5693-6046	354	121	5622-5975	354	18	5629-5982	354	9	5647-6000	354	1	5639-5992	354	3	5612-5965	354	5	5635-5988	354	4	5603-5956	354	-1
trnA (tgc)	5957-6022	66	1	6168-6234	67	61	5994-6058	65	-1	5992-6058	67	-1	6002-6065	64	0	5996-6059	64	2	5971-6034	64	-1	5993-6058	66	3	5956-6021	66	-1
trnR (tcg)	6024-6086	63	0	6296-6364	69	-1	6058-6122	65	5	6058-6122	65	4	6066-6131	66	1	6062-6127	66	0	6034-6099	66	7	6062-6124	63	1	6021-6083	63	17
trnN (gtt)	6087-6152	66	0	6364-6430	67	0	6128-6194	67	0	6127-6193	67	2	6133-6199	67	6	6128-6195	68	0	6107-6172	66	-1	6126-6192	67	2	6101-6167	67	0
trnS1 (gct)	6153-6218	66	10	6431-6495	65	0	6195-6260	66	5	6196-6261	66	3	6206-6271	66	4	6196-6261	66	40	6172-6237	66	1	6195-6260	66	6	6168-6233	66	13
trnE (ttc)	6229-6293	65	2	6496-6563	68	5	6266-6332	67	-2	6265-6330	66	31	6276-6343	68	10	6302-6367	66	3	6239-6305	67	0	6267-6332	66	2	6247-6312	66	-2
trnF (gaa)	6296-6363	68	-1	6569-6635	67	16	6331-6396	66	0	6362-6430	69	0	6354-6422	69	0	6371-6437	67	0	6306-6371	66	1	6335-6400	66	3	6311-6376	66	0
nad5	6363-8105	1743	0	6652-8389	1738	0	6397-8134	1738	0	6431-8168	1738	0	6423-8160	1738	0	6438-8175	1738	0	6373-8110	1738	0	6404-8144	1741	0	6377-8117	1741	0
trnH (gtg)	8106-8173	68	0	8390-8455	66	49	8135-8200	66	3	8169-8235	67	3	8161-8226	66	9	8176-8242	67	1	8111-8177	67	0	8145-8212	68	0	8118-8184	67	-1
nad4	8174-9512	1339	6	8505-9845	1341	18	8204-9539	1336	5	8239-9574	1336	5	8236-9571	1336	2	8244-9582	1339	1	8178-9516	1339	3	8213-9551	1339	18	8184-9524	1341	3
nad4l	9519-9809	291	2	9864-10154	291	15	9545-9835	291	5	9580-9870	291	2	9574-9864	291	21	9584-9874	291	2	9520-9810	291	2	9570-9860	291	2	9528-9818	291	3
trnT (tgt)	9812-9876	65	0	10170-10233	64	0	9841-9905	65	0	9873-9937	65	0	9886-9950	65	0	9877-9941	65	0	9813-9878	66	0	9863-9927	65	-1	9822-9887	66	0
trnP (tgg)	9877-9942	66	2	10234-10299	66	5	9906-9971	66	2	9938-10003	66	2	9951-10017	67	2	9942-10007	66	2	9879-9943	65	2	9927-9992	66	2	9888-9952	65	2
nad6	9945-10487	543	18	10305-10832	528	14	9974-10507	534	20	10006-10539	534	62	10020-10553	534	48	10010-10546	537	34	9946-10476	531	26	9995-10537	543	18	9955-10488	534	14
cob	10506-11654	1149	-2	10847-11998	1152	0	10528-11676	1149	-1	10602-11747	1146	-2	10602-11747	1146	11	10581-11732	1152	15	10503-11654	1152	3	10556-11707	1152	-2	10503-11654	1152	1
trnS2 (tga)	11653-11720	68	24	11999-12069	71	18	11676-11743	68	18	11746-11811	66	21	11759-11824	66	27	11748-11812	65	22	11658-11722	65	23	11706-11773	68	37	11656-11721	66	22
nad1	11745-12686	942	1	12088-13026	939	1	11762-12706	945	-6	11833-12762	930	6	11852-12796	945	-6	11835-12779	945	-6	11746-12681	936	1	11811-12749	939	1	11744-12685	942	-6
trnL1(tag)	12688-12756	69	0	13028-13096	69	0	12701-12771	71	0	12769-12837	69	0	12791-12860	70	0	12774-12844	71	0	12683-12751	69	0	12751-12821	71	0	12680-12748	69	0
rrnL	12757-14136	1380	0	13097-14554	1458	0	12772-14163	1392	0	12838-14250	1413	0	12861-14241	1381	0	12845-14308	1464	0	12752-14166	1415	0	12822-14182	1361	0	12749-14126	1378	0
trnV (tac)	14137-14200	64	0	14555-14622	68	0	14164-14229	66	0	14251-14318	68	0	14242-14310	69	0	14309-14377	69	0	14167-14235	69	0	14183-14249	67	0	14127-14192	66	0
rrnS	14201-14983	783	0	14623-15404	782	0	14230-15013	784	0	14319-15112	794	0	14311-15104	794	0	14378-15165	788	0	14236-15025	790	0	14250-15037	788	0	14193-14971	779	0
A+T-rich region	14984-15064	81	0	15405-15723	319	0	15014-15250	237	0	15113-15582	470	0	15105-15559	455	0	15166-15615	450	0	15026-15487	462	0	15038-15545	508	0	14972-15340	369	0
		14928	136		15252	471		15095	155		15345	237		15308	251		15396	219		15342	145		15356	189		15205	135
Note: The gene underlined is encoded on N-strand, and other genes are encoded on J-strand. For Somatina indicataria, trnA and trnE are rearranged as described in the main text
